# Supplementary material for: Oral Health Status of 12-Year-Old Hani Children in the Yunnan Province of China: A Cross-Sectional Study
Source: Int J Environ Res Public Health. 2021 May 16;18(10):5294. doi: 10.3390/ijerph18105294 (PMC8156634; doi:10.3390/ijerph18105294)
Supplement: Supplementary file 1 [file ijerph-18-05294-s001.zip]

Archive with 1 entries (1 files):
- ijerph-1180988-supplementary.pdf
